# Supplementary material for: Volcanic glass from the 1.8 ka Taupō eruption (New Zealand) detected in Antarctic ice at ~ 230 CE
Source: Sci Rep. 2023 Oct 9;13:16720. doi: 10.1038/s41598-023-42602-3 (PMC10562440; doi:10.1038/s41598-023-42602-3)
Supplement: Supplementary file 1 — Supplementary Information 1. [file 41598_2023_42602_MOESM1_ESM.xlsx]

## Sheet: Cover page
Supplementary File 1 for
Volcanic glass from the 1.8 ka Taupō eruption (New Zealand) detected in Antarctic ice at ~230 CE
Stephen B. Piva1, Simon J. Barker1, Nels A. Iverson2, V. Holly L. Winton3, Nancy A. N. Bertler3, Michael Sigl4, Colin J. N. Wilson1, Nelia W. Dunbar2, Andrei V. Kurbatov5, Lionel Carter3, Bruce L. A. Charlier1, Rewi M. Newnham1
1School of Geography, Environment and Earth Sciences, Victoria University of Wellington, P. O. Box 600, Wellington, 6140, New Zealand
2New Mexico Bureau of Geology and Mineral Resources, New Mexico Institute of Mining and Technology, 801 Leroy Place, Socorro, New Mexico, 87801, United States of America
3Antarctic Research Centre, Victoria University of Wellington, P. O. Box 600, Wellington, 6140, New Zealand
4Climate and Environmental Physics, Physics Institute and Oeschger Centre for Climate Change Research, University of Bern, Hochschulstrasse 4, Bern, 3012, Switzerland
5Climate Change Institute, School of Earth and Climate Science, University of Maine, 168 College Avenue, Orono, Maine, 04469, United States of America
Correspondence to stephen.piva@vuw.ac.nz
Submitted to Scientific Reports
This file presents the results of unpolished SEM-EDS and polished EMPA-WDS of targeted samples from the RICE, WDC06A, and SPC14 ice cores.
Unpolished samples were imaged and characterized by SEM-EDS at New Mexico Tech with a JEOL JSM-IT700HR SEM equipped with an Oxford Instruments X-MaxN EDS detector, using an accelerating potential of 15 kV and a probe current of 75 nA. * SEM-EDS data were calculated to 100 % totals by the Oxford AzTec software based on the elements selected. No other quantifications were done in post-processing.
Quantitative geochemical analyses of polished samples were performed by EMPA-WDS at New Mexico Tech on a 4 WDS spectrometer Cameca SX-100, using an accelerating potential of 15 kV, probe current of 10 nA and spot sizes of 20, 15, and 10 µm in diameter. Analyses were normalized to 100 wt. % following the broad beam overlap method (Iverson et al., 2017) where beam overlap on epoxy resulted in low a…
References
Iverson, N. A., Kalteyer, D., Dunbar, N. W., Kurbatov, A. & Yates, M. Advancements and best practices for analysis and correlation of tephra and cryptotephra in ice. Quat. Geochronol. 40, 45-55 (2017).

## Sheet: Ice core samples
Ice core name	Ice core location	Ice core chronology	Sample number	Top depth (m)	Top age (CE)	Bottom depth (m)	Bottom age (CE)	Length (m)	Selection criteria	Preparation method	Analytical methods	Correlations	References
RICE	Roosevelt Island	RICE17	11573	275.97	265	275.989	264	0.0181621	Particle peak intersecting ECM and nss cond anomalies at 264 CE	Small volume	SEM-EDS
			11575	276.027	264	276.048	264	0.0209857
			11576	276.049	264	276.071	264	0.0219269
			11577	276.071	264	276.095	264	0.0238442
			11611	276.838	256	276.864	255	0.0268224	Particle peak downcore from nss cond anomaly at 256 CE
			11612	276.865	255	276.888	255	0.0229046
			11617	276.982	253	277.007	253	0.0244478	Particle peak downcore from nss cond anomaly at 254 CE
			11618	277.008	253	277.032	252	0.0246112
			11696	278.822	230	278.843	230	0.0209509	Particle peak downcore from nss cond anomaly at 230 CE		SEM-EDS; EMPA-WDS	Taupō and Mt. Melbourne	Barker et al., 2015; Dunbar et al., 2017; Di Roberto et al., 2023
			11697	278.844	230	278.866	229	0.022916
WDC06A	WAIS Divide	WD2014	N/A	428.12	245	428.32	244	0.2	Particle peaks downcore from nssS anomalies between 245 and 224 CE	Large volume	EMPA-WDS
				428.95	242	429.24	240	0.29
				431.35	231	431.65	230	0.3
				431.79	230	432	229	0.21
				432.15	228	432.245	228	0.095
				432.245	228	432.34	227	0.095
				432.35	227	432.5	227	0.15
				432.55	227	432.75	226	0.2
				433.13	224	433.35	224	0.22
SPC14	South Pole	SPC14-02	N/A	176.54	228	176.64	226.8	0.1	Particle peaks downcore from sulfur anomaly at 228 CE	Large volume	EMPA-WDS	Mt. Berlin	Dunbar and Kurbatov, 2011
				176.64	226.8	176.77	225.2	0.13
				176.77	225.2	176.785	225	0.015
				176.785	225	177	222.4	0.215
References
Dunbar, N. W. & Kurbatov, A. V. Tephrochronology of the Siple Dome ice core, West Antarctica: correlations and sources. Quat. Sci. Rev. 30, 1602-1614 (2011).
Barker, S. J., Wilson, C. J. N., Allan, A. S. R. & Schipper, C. I. Fine-scale temporal recovery, reconstruction and evolution of a post-supereruption magmatic system. Contrib. Mineral. Petrol. 170, 5 (2015).
Dunbar, N. W. et al. New Zealand supereruption provides time marker for the Last Glacial Maximum in Antarctica. Sci. Rep. 7, 12238 (2017).
Di Roberto, A. et al. Cryptotephras in the marine sediment record of the Edisto Inlet, Ross Sea: Implications for the volcanology and tephrochronology of northern Victoria Land, Antarctica. Quat. Sci. Adv. 10, 100079 (2023).

## Sheet: Standards
Standard sample	P2O5	SiO2	SO2	TiO2	Al2O3	MgO	CaO	MnO	FeO	Na2O	K2O	F	Cl	Total	Comment	Date
	220726 - RICE 11696 SEM-EDS
Spectrum 1		76.53		0.18	12.53		0.33	0.07	1.03	4.1	4.56	0		99.33		Wednesday July 27, 2022
Spectrum 2		76.69		0.12	12.6		0.36	0	1.12	4.02	4.52	0		99.43		Wednesday July 27, 2022
Spectrum 3		76.24		0.14	12.48		0.4	0.1	1.14	4.55	4.64	0		99.68		Wednesday July 27, 2022
Spectrum 4		76.41		0.06	12.45		0.41	0	1.1	4.48	4.58	0		99.48		Wednesday July 27, 2022
Spectrum 5		77.45		0.05	12.73		0.38	0.02	1.02	3.29	4.49	0		99.42		Wednesday July 27, 2022
Spectrum 6		77.76		0.1	12.77		0.37	0.02	0.97	3.19	4.48	0		99.67		Wednesday July 27, 2022
Spectrum 7		77.7		0.01	12.73		0.33	0.11	0.98	3.28	4.5	0		99.63		Wednesday July 27, 2022
Spectrum 8		77.6		0.06	12.67		0.3	0.06	0.97	3.23	4.52	0		99.41		Wednesday July 27, 2022
mean		77.0475		0.09	12.62		0.36	0.0475	1.04125	3.7675	4.53625	0		99.5062
stdev		0.597364		0.0517204	0.115217		0.0353553	0.0408503	0.0650841	0.545705	0.0504821	0		0.125791
VG568		76.71		0.12	12.06		0.5	0.03	1.23	3.75	4.89
	220811 - RICE 11697 EMPA-WDS
5 / 1 .	-0.02	76.7	0	0.08	12.11	0.07	0.44	0.01	1.08	4.42	4.8	0.25	0.11	100.08	vg-568-01	Thursday, August 11, 2022 3:53:38 PM
6 / 1 .	-0.02	76.97	0.01	0.06	12.27	0.02	0.44	0.04	1.14	4.17	4.91	0.27	0.11	100.41	vg-568-02	Thursday, August 11, 2022 3:59:07 PM
54 / 1 .	-0.03	76.94	0	0.11	12.35	0.01	0.45	0.03	1.16	4.27	4.79	0.28	0.1	100.49	vg-568-03	Thursday, August 11, 2022 8:05:36 PM
55 / 1 .	0.02	77.2	0.02	0.05	12.26	0.01	0.44	0.04	1.07	3.9	4.82	0.25	0.1	100.2	vg-568-04	Thursday, August 11, 2022 8:11:12 PM
mean	-0.01	76.95	0.01	0.08	12.25	0.03	0.44	0.03	1.11	4.19	4.83	0.26	0.11	100.3
stdev	0.02	0.18	0.01	0.02	0.09	0.02	0	0.01	0.04	0.19	0.05	0.01	0.01	0.16
VG568		76.71		0.12	12.06		0.5	0.03	1.23	3.75	4.89
	220811 - RICE 11697 EMPA-WDS
7 / 1 .	-0.01	74.76	0	0.16	10.89	-0.02	0.13	0.12	3.53	5.45	4.43	0.77	0.29	100.53	kn18-01	Thursday, August 11, 2022 4:04:16 PM
8 / 1 .	0	74.55	0.02	0.13	11.14	0.01	0.16	0.07	3.47	5.58	4.46	0.73	0.28	100.61	kn18-02	Thursday, August 11, 2022 4:09:24 PM
56 / 1 .	-0.02	74.96	-0.01	0.18	10.8	-0.01	0.12	0.08	3.62	5.46	4.39	0.74	0.28	100.61	kn18-03	Thursday, August 11, 2022 8:16:25 PM
57 / 1 .	0.03	75.46	-0.01	0.17	10.7	0.02	0.14	0.09	3.54	5.44	4.46	0.72	0.28	101.05	kn18-04	Thursday, August 11, 2022 8:21:36 PM
mean	0	74.93	0	0.16	10.88	0	0.14	0.09	3.54	5.48	4.44	0.74	0.28	100.7
stdev	0.02	0.34	0.01	0.02	0.16	0.02	0.01	0.02	0.05	0.06	0.03	0.02	0	0.2
KN18		74.6		0.18	10.53	0.01	0.15	0.06	3.45	5.68	4.39	0.64	0.37

## Sheet: EMPA-WDS
Sample	P2O5	SiO2	SO2	TiO2	Al2O3	MgO	CaO	MnO	FeO	Na2O	K2O	F	Cl	Total	Analytical Total	Beam Diameter
	Normalized
RICE 11696 (Rhyolite)
RICE-11696-01	0.01	76.33	0.02	0.25	13.4	0.3	1.65	0.12	1.87	2.7	3.04	0.12	0.21	100	90.53	10
RICE-11696-03	0.02	76.17	0.04	0.24	13.38	0.27	1.54	0.16	2.03	2.72	3.07	0.12	0.2	100	92.95	10
RICE 11697 (Rhyolite)
RICE-11697-BM-01	0	78.85	0.04	0.15	12.47	0.15	1.26	0.02	1.2	2.09	3.48	0.07	0.22	100	94.78	10
RICE-11697-TL-27	0.04	76.08	0.02	0.22	13.27	0.31	1.51	0.14	2.03	3.27	2.78	0.11	0.24	100	85.02	15
RICE-11697-TL-31	0.08	76.98	0.01	0.2	13.41	0.28	1.69	0.23	1.92	1.89	2.83	0.12	0.37	100	74.67	15
RICE-11697-TL-40	0.04	76.25	0.01	0.22	13.06	0.25	1.53	0.16	2.08	3.54	2.62	0.26	[0.62]	100	76.92	10
RICE 11697 (Trachyte)
RICE-11697-TL-36	0.047489	66.0928	0.0356168	0.344295	16.3837	0.0831058	1.95892	0.225573	5.20005	4.38086	4.71329	0.284934	0.26119	100	84.23	15
RICE-11697-TL-26	0.0442919	66.5486	0.0442919	0.287897	15.5797	0.0996567	1.86026	0.221459	5.38146	4.58421	4.87211	0.254678	0.232532	100	90.31	15
RICE-11697-TR-13	0.0705418	66.6902	0.0423251	0.395034	15.8014	0.126975	1.98928	0.183409	4.74041	4.68397	4.62754	0.268059	0.409142	100	70.88	15
RICE-11697-TR-09	0.0432012	66.7135	0.0540015	0.35641	16.0925	0.216006	2.22486	0.216006	5.15174	3.6397	4.73053	0.324009	0.226806	100	92.59	15
RICE-11697-TR-08	0.0330506	66.7842	0.253388	0.418641	16.1838	0.110169	1.90592	0.20932	5.67368	3.0076	4.88047	0.297455	0.231354	100	90.77	15
RICE-11697-TL-28	0.0532822	66.9437	0.0213129	0.404945	15.9101	0.0959079	1.97144	0.181159	5.17903	4.23061	4.51833	0.277067	0.191816	100	93.84	10
RICE-11697-BM-07	0.0426621	67.1182	0.0319966	0.373294	15.5183	0.106655	1.98379	0.213311	5.30077	4.31954	4.53285	0.245307	0.223976	100	93.76	10
RICE-11697-TL-37	0.0594672	67.2455	0.0475737	0.356803	15.5685	0.130828	1.85538	0.178402	5.22122	4.1627	4.60276	0.285442	0.297336	100	84.08	10
RICE-11697-TL-33	0.0336587	67.6203	0.134635	0.454392	15.2474	0.185123	2.15416	0.100976	5.20027	3.07977	4.67856	0.353416	0.790979	100	59.42	15
RICE-11697-TL-34	0.0457875	67.9335		0.289988	15.0336	0.0915751	1.92308	0.228938	5.17399	3.55617	4.99084	0.198413	0.503663	100	65.52	10
RICE-11697-TL-29	0.0424854	68.0404	0.0212427	0.403611	15.5709	0.0849708	2.01806	0.201806	5.55497	2.76155	4.83271	0.265534	0.201806	100	94.15	10
RICE-11697-TR-11	0.0430015	68.1359	0.0215008	0.376263	16.5556	0.161256	1.95657	0.161256	5.11718	2.32208	4.76242	0.172006	0.204257	100	93.02	15
RICE-11697-TL-30	0.0728181	68.3449	0.0104026	0.384895	15.9576	0.135234	2.0285	0.228857	4.98284	2.46541	4.99324	0.249662	0.166441	100	96.13	15
RICE-11697-BM-02	0.110358	68.6741	0.0630616	0.37837	15.2924	0.141889	2.0495	0.17342	5.12376	2.41211	4.74539	0.236481	0.599086	100	63.43	10
SPC14 (Trachyte)
SPC14-176.54-176.64-03	0.0955921	61.6782	0.0637281	0.435475	14.8699	0.0531067	1.11524	0.424854	8.44397	7.22252	4.75836	0.297398	0.55231	100	94.15	10
SPC14-176.54-176.64-09	0.0509217	60.7801	0.0814747	0.427742	14.6654	0.0509217	1.11009	0.509217	8.81964	8.13728	4.60332	0.336083	0.427742	100	98.19	10
SPC14-176.54-176.64-11	0.0584659	62.3597	0.0818522	0.5145	14.5463	0.0584659	1.13424	0.444341	8.69972	5.62442	4.93452	0.420954		100	85.52	10
SPC14-176.54-176.64-14	0.0536049	60.922	0.0268025	0.482444	14.5001	0.0938086	1.0989	0.482444	8.46958	7.29027	4.61002	0.402037		100	74.62	10
SPC14-176.54-176.64-22	0.0507511	61.3683	0.0609013	0.487211	14.8193	0.0710516	1.46163	0.44661	8.85099	7.13561	4.6082	0.334957	0.314657	100	98.52	10
SPC14-176.54-176.64-30	0.070118	60.2664	0.0818044	0.455767	14.2223	0.0467454	1.19201	0.47914	9.16209	7.4442	4.67454	0.409022		100	85.57	10
SPC14-176.54-176.64-35	0.0896631	60.4586	0.0896631	0.52517	14.3461	0.0384271	1.03753	0.448316	8.33867	7.51889	4.70091	0.473934		100	78.07	10
SPC14-176.54-176.64-39	0.0405433	61.1089	0.111494	0.445976	14.7679	0.0304075	1.11494	0.445976	8.69653	7.94648	4.59153	0.354754	0.344618	100	98.66	10
SPC14-176.54-176.64-41	0.020734	60.8646	0.0622019	0.445781	14.4101	0.031101	1.1611	0.425047	8.42836	8.65644	4.84139	0.425047	0.228074	100	96.46	20
SPC14-176.54-176.64-43	0.0351927	62.3262	0.0879817	0.466303	15.0185	0.0263945	1.15256	0.483899	8.80697	5.7804	4.86539	0.351927	0.589477	100	113.66	10
SPC14-176.54-176.64-44	0.0411946	60.2369	0.0720906	0.46344	14.3357	0.030896	1.04016	0.484037	8.55819	9.17611	4.86097	0.370752	0.319258	100	97.1	20
SPC14-176.54-176.64-46	0.0829016	61.3161	0.0725389	0.497409	14.4249	0.0414508	1.59585	0.528497	9.11917	6.98446	4.56995	0.341969	0.414508	100	96.5	10

## Sheet: Data used for plots
Sample	n	P2O5	SiO2	SO2	TiO2	Al2O3	MgO	CaO	MnO	FeO	Na2O	K2O	F	Cl	Total	Analytical Total	Beam Diameter	Technique	Comments	References
		Normalized
RICE 11696 (SEM-EDS Taupō glass)
Spectrum 1713			74.062		0.315201	13.2791	0.264362	1.44382	0.0813421	1.69802	6.01932	2.83681			100			SEM-EDS	Taupō glass
Spectrum 1714			73.8035		0.243878	13.5657	0.284524	1.48359	0	1.92054	5.98516	2.70298			100			SEM-EDS
Spectrum 1718			73.5131		0.291839	13.4548	0.301902	1.20761	0.0905706	1.72084	6.75254	2.64667			100			SEM-EDS
Spectrum 1720			74.2363		0.264766	13.8595	0.295316	1.43585	0	1.62933	5.80448	2.47454			100			SEM-EDS
Spectrum 1726			74.3058		0.350877	13.5739	0.260652	1.25313	0.120301	2.05514	5.40351	2.68672			100			SEM-EDS
Spectrum 1727			74.6143		0.360649	13.3039	0.230415	1.6129	0.0901623	2.0537	4.74855	2.99539			100			SEM-EDS
Spectrum 1734			74.8998		0.290465	13.7921	0.270433	1.36218	0.140224	1.85296	4.55729	2.83454			100			SEM-EDS
Spectrum 1735			74.8147		0.310435	13.6591	0.220308	1.45203	0.130182	1.90266	4.74665	2.76387			100			SEM-EDS
Spectrum 1736			74.5916		0.220507	13.8619	0.300692	1.42327	0.160369	1.9144	4.79102	2.73629			100			SEM-EDS
Mean	9		74.3157		0.294291	13.5944	0.269845	1.40827	0.0903501	1.86084	5.42317	2.74198			99.9989			SEM-EDS
RICE 11696 (EMPA-WDS Taupō glass)
RICE-11696-01		0.01	76.33	0.02	0.25	13.4	0.3	1.65	0.12	1.87	2.7	3.04	0.12	0.21	100	90.53	10	EMPA-WDS	Taupō glass
RICE-11696-03		0.02	76.17	0.04	0.24	13.38	0.27	1.54	0.16	2.03	2.72	3.07	0.12	0.2	100	92.95	10	EMPA-WDS
RICE 11697 (EMPA-WDS Taupō glass)
RICE-11697-BM-01		0	78.85	0.04	0.15	12.47	0.15	1.26	0.02	1.2	2.09	3.48	0.07	0.22	100	94.78	10	EMPA-WDS	Taupō (Ōruanui) glass
RICE-11697-TL-27		0.04	76.08	0.02	0.22	13.27	0.31	1.51	0.14	2.03	3.27	2.78	0.11	0.24	100	85.02	15	EMPA-WDS	Taupō glass
RICE-11697-TL-31		0.08	76.98	0.01	0.2	13.41	0.28	1.69	0.23	1.92	1.89	2.83	0.12	0.37	100	74.67	15	EMPA-WDS
RICE-11697-TL-40		0.04	76.25	0.01	0.22	13.06	0.25	1.53	0.16	2.08	3.54	2.62	0.26	[0.62]	100	76.92	10	EMPA-WDS
Mean	5	0.038	76.362	0.02	0.226	13.304	0.282	1.584	0.162	1.986	2.824	2.868	0.146	0.255	100			EMPA-WDS	11696 & 11697 values w/o Ōruanui
Unit Y Glass Selvedges (Barker et al. 2015)
Barker-et-al-2015-Y1-Glass-Selv-1			74.725		0.243576	13.0952	0.24158	1.51037	0.0668837	2.33993	4.70682	2.91892		0.151736	100	100.174		EMPA-WDS	Sample P2119	Barker et al., 2015
Barker-et-al-2015-Y1-Glass-Selv-2			74.1321		0.239745	13.353	0.246623	1.48465	0.103169	2.83763	4.52076	2.92803		0.154262	100	101.775		EMPA-WDS
Barker-et-al-2015-Y1-Glass-Selv-3			74.8498		0.257752	13.2717	0.260737	1.49078	0.0806096	2.40336	4.40865	2.81437		0.162214	100	100.484		EMPA-WDS
Barker-et-al-2015-Y1-Glass-Selv-4			74.6912		0.213522	13.2086	0.245302	1.46188	0.138044	2.64966	4.50283	2.745		0.144003	100	100.692		EMPA-WDS
Barker-et-al-2015-Y1-Glass-Selv-5			74.9115		0.225409	13.3753	0.233423	1.46165	0.0841526	2.35527	4.48613	2.72995		0.137249	100	99.8187		EMPA-WDS
Barker-et-al-2015-Y1-Glass-Selv-6			74.9666		0.227739	13.4535	0.257574	1.54445	0.116356	2.08247	4.47523	2.70602		0.170059	100	100.554		EMPA-WDS
Barker-et-al-2015-Y1-Glass-Selv-7			75.1965		0.207031	13.4198	0.259291	1.52157	0.129645	2.1085	4.31649	2.67431		0.16683	100	99.5022		EMPA-WDS
Barker-et-al-2015-Y1-Glass-Selv-8			74.8938		0.249892	13.5631	0.262887	1.52834	0.0289875	2.0801	4.51805	2.70283		0.171926	100	100.043		EMPA-WDS
Barker-et-al-2015-Y3-Glass-Selv-1			75.3917		0.226368	13.5233	0.199444	1.43101	0.0807746	2.16297	4.13746	2.69049		0.156563	100	100.279		EMPA-WDS	Sample P2296
Barker-et-al-2015-Y3-Glass-Selv-2			74.4392		0.213795	13.5657	0.211825	1.54977	0.159607	2.36653	4.64537	2.67195		0.176356	100	101.499		EMPA-WDS
Barker-et-al-2015-Y3-Glass-Selv-3			75.2111		0.24088	13.296	0.234933	1.45718	0.075337	2.19667	4.30908	2.81324		0.165543	100	100.88		EMPA-WDS
Barker-et-al-2015-Y3-Glass-Selv-4			75.0316		0.246519	13.3189	0.217923	1.41896	0.129176	2.34982	4.33183	2.79356		0.161717	100	101.412		EMPA-WDS
Barker-et-al-2015-Y3-Glass-Selv-5			75.1601		0.262507	13.4659	0.248318	1.55072	0.118584	2.16796	4.18998	2.68284		0.153045	100	98.664		EMPA-WDS
Barker-et-al-2015-Y3-Glass-Selv-6			74.8856		0.266929	13.3364	0.256894	1.58652	0.158552	2.15952	4.42741	2.77666		0.145506	100	99.652		EMPA-WDS
Barker-et-al-2015-Y3-Glass-Selv-7			74.9118		0.267514	13.6131	0.214412	1.53395	0.0911751	2.10204	4.3233	2.80539		0.137264	100	99.808		EMPA-WDS
Barker-et-al-2015-Y3-Glass-Selv-8			75.2597		0.190559	13.6118	0.134811	1.57414	0.0922388	2.3384	3.89329	2.74993		0.155083	100	98.657		EMPA-WDS
Barker-et-al-2015-Y3-Glass-Selv-9			75.2267		0.248578	13.4073	0.140198	1.56107	0.0904824	2.51959	3.84501	2.82584		0.135227	100	100.572		EMPA-WDS
Barker-et-al-2015-Y3-Glass-Selv-10			74.7151		0.227494	13.3379	0.250544	1.59346	0.0982131	2.54352	4.31837	2.76099		0.154335	100	99.783		EMPA-WDS
Barker-et-al-2015-Y3-Glass-Selv-11			75.1307		0.224452	13.3804	0.254379	1.57117	0.0907785	2.03404	4.47807	2.69842		0.137664	100	100.244		EMPA-WDS
Barker-et-al-2015-Y7-Glass-Selv-1			75.2124		0.266402	13.3826	0.20185	1.44472	0.100413	2.36688	4.02266	2.81156		0.19058	100	97.597		EMPA-WDS	Sample P2287
Barker-et-al-2015-Y7-Glass-Selv-2			75.2816		0.238294	13.205	0.233202	1.48679	0.120165	2.50616	3.96953	2.76584		0.193487	100	98.198		EMPA-WDS
Barker-et-al-2015-Y7-Glass-Selv-3			75.0661		0.244469	13.2094	0.236421	1.31591	0.132798	2.52216	4.19622	2.90144		0.175052	100	99.399		EMPA-WDS
Barker-et-al-2015-Y7-Glass-Selv-4			74.9284		0.249721	13.3164	0.249721	1.56837	0.0751193	2.3358	4.16607	2.94792		0.16242	100	98.51		EMPA-WDS
Barker-et-al-2015-Y7-Glass-Selv-5			74.7671		0.254664	13.2365	0.254664	1.5583	0.140469	2.33644	4.36668	2.89326		0.192008	100	98.954		EMPA-WDS
Barker-et-al-2015-Y7-Glass-Selv-6			75.0041		0.258867	13.3306	0.248675	1.46759	0.0805137	2.54077	4.16735	2.73441		0.167142	100	98.12		EMPA-WDS
Barker-et-al-2015-Y7-Glass-Selv-7			75.6862		0.258811	13.3984	0.240251	1.44047	0.0567116	1.89313	4.15541	2.71391		0.15673	100	96.982		EMPA-WDS
Barker-et-al-2015-Y7-Glass-Selv-8			75.5916		0.257777	13.1425	0.25159	1.54666	0.136106	2.022	4.07597	2.79121		0.184568	100	96.983		EMPA-WDS
Barker-et-al-2015-Y7-Glass-Selv-9			75.3972		0.248349	13.4241	0.272776	1.542	0.107889	1.92572	4.08656	2.82955		0.165905	100	98.249		EMPA-WDS
Barker-et-al-2015-Y7-Glass-Selv-10			75.499		0.232683	13.6507	0.24923	1.52227	0.0972099	1.8625	4.05489	2.66293		0.168566	100	96.698		EMPA-WDS
Mean	29		75.0401		0.241045	13.3756	0.234809	1.50775	0.102764	2.27964	4.27915	2.77727		0.161829	100			EMPA-WDS
EMPA-WDS of Taupō Tephra (glass)
Mean	10		74.88		0.3	13.52	0.26	1.57		2.07	4.29	2.95		0.15	99.99			EMPA-WDS	Kaipo Bog	Lowe et al., 1999
stdev			0.46		0.11	0.18	0.06	0.14		0.14	0.16	0.25		0.03
Mean	9		75.79		0.24	13.23	0.21	1.37		1.83	4.37	2.79		0.17	100			EMPA-WDS	Lake Waikaremoana
stdev			0.31		0.04	0.13	0.02	0.11		0.11	0.19	0.14		0.03
Mean	24		75.05		0.3	13.4	0.21	1.47	0.07	1.97	4.53	2.86		0.19	100.05			EMPA-WDS		Smith et al., 2005
stdev			0.19		0.05	0.16	0.1	0.05	0.03	0.1	0.16	0.06		0.02
Mean	19		75.04		0.3	13.45	0.22	1.47	0.07	1.99	4.49	2.85		0.19	100.07			EMPA-WDS		Lowe et al., 2008
stdev			0.19		0.04	0.12	0.1	0.05	0.03	0.08	0.12	0.07		0.01
EMPA-WDS of tephra from NZ volcanic centres
Tuhua mean	28		75.35		0.25	9.44	0.01	0.24		5.49	4.99	4.08		0.18	100.03			EMPA-WDS		Stokes and Lowe, 1988; Manighetti et al., 2003
stdev			1.53		0.07	0.25	0.01	0.06		0.52	0.36	0.36		0.06
Okataina mean	92		78.44		0.12	12.34	0.12	0.83		0.94	3.59	3.5		0.12	100			EMPA-WDS
stdev			2.42		0.05	0.32	0.04	0.18		0.13	0.3	0.38		0.03
Mt. Tongariro mean	16		61.28		0.84	17.7	2.21	7.13		5.43	3.5	1.82		0.09	100			EMPA-WDS
stdev			2.5		0.24	2.5	0.98	1.61		1.77	0.28	0.43		0.04
Taranaki Maunga mean	32		70.54		0.52	15.17	0.61	2.17		2.28	4.09	4.46		0.15	99.99			EMPA-WDS
stdev			2.44		0.11	1.11	0.35	0.76		0.59	0.55	0.75		0.06
EMPA-WDS of TBJ eruption deposits (glass)
Mean	248		77.14		0.19	12.75	0.2	1.23	0.07	1.19	4.36	2.87		0.2	100.2			EMPA-WDS		Pedrazzi et al., 2019; Smith et al., 2020
stdev			0.46		0.03	0.34	0.03	0.09	0.04	0.1	0.2	0.12		0.02
EMPA-WDS of tephra from southern South America
Hudson H1 mean	53		63.72		1.24	16.12	1.49	3.02	0.15	4.81	6.08	2.83		0.15				EMPA-WDS		Smith et al., 2019
stdev			0.58		0.06	0.19	0.14	0.26	0.05	0.3	0.18	0.13		0.04
Hudson H2 mean	29		69.02		0.7	15.18	0.63	1.61	0.11	2.95	5.88	3.62		0.18				EMPA-WDS
stdev			0.35		0.05	0.2	0.08	0.17	0.05	0.16	0.22	0.08		0.03
Aguilera A1 mean	24		77.12		0.15	12.62	0.17	1.01	0.03	0.98	3.57	4.14		0.19				EMPA-WDS
stdev			0.3		0.03	0.15	0.03	0.07	0.03	0.1	0.21	0.09		0.03
Burney MB1 mean	52		76.07		0.28	13.09	0.37	1.84	0.04	1.56	4.79	1.68		0.23				EMPA-WDS
stdev			1.69		0.14	0.42	0.15	0.25	0.03	0.47	0.24	0.19		0.04
Burney MB2 mean	10		76.7		0.24	13.03	0.31	1.72	0.02	1.28	4.82	1.62		0.22				EMPA-WDS
stdev			1.14		0.04	0.76	0.24	0.37	0.02	0.14	0.23	0.11		0.06
Reclus R1 mean	107		76.87		0.12	13.06	0.21	1.47	0.04	1.2	4.11	2.68		0.2				EMPA-WDS
stdev			0.27		0.03	0.19	0.02	0.12	0.04	0.1	0.17	0.19		0.03
Lautaro/Viedma mean	36		75.3		0.3	13.34	0.27	1.87	0.03	1.57	3.72	3.37		0.17				EMPA-WDS		Mayr et al., 2019
stdev			1.08		0.08	0.72	0.08	0.43	0.03	0.14	0.28	0.23		0.04
WDC06A Ōruanui glass (Dunbar et al., 2017)
WDC06A-2660.000-DD16-02		0	78.9124	0.0369094	0.147638	12.3031	0.0984252	1.1811	0.0738189	1.25492	2.66978	3.27264	0.0492126		100			EMPA-WDS	Ōruanui glass	Dunbar et al., 2017
WDC06A-2660.000-DD16-06		0.0212857	78.5334	0	0.0957854	12.6224	0.0851426	1.1175	0.0851426	1.14943	3.17156	2.79906	0.319285		100			EMPA-WDS
WDC06A-2660.000-DD16-07		0	78.3582	0.033415	0.155937	12.564	0.144798	1.06928	0	1.30319	3.41947	2.78458	0.167075		100			EMPA-WDS
WDC06A-2660.000-DD16-010		0.0318167	78.354	0.0106056	0.148478	12.5146	0.116661	0.965108	0.0212112	1.1454	3.46802	3.21349	0.0106056		100			EMPA-WDS
WDC06A-2660.000-DD16-011		0	78.6404	0.0117813	0.106032	12.8063	0.106032	0.954288	0.070688	1.37842	3.14562	2.76861	0.0117813		100			EMPA-WDS
WDC06A-2660.000-DD16-013		0.0887837	78.6919	0.0739864	0.16277	12.1338	0.147973	1.12459	0.0443918	1.31696	3.10743	2.97425	0.133175		100			EMPA-WDS
WDC06A-2660.000-DD16-01		0.070049	79.0253	0.050035	0.170119	12.839	0.130091	0.930651	0.090063	1.22085	3.1422	2.26158	0.070049		100			EMPA-WDS
WDC06A-2660.000-DD16-014		0.00989609	78.9015	0.0197922	0.148441	12.7165	0.108857	0.930233	0.0791687	1.09847	3.35477	2.59278	0.0395844		100			EMPA-WDS
WDC06A-2660.000-DD16-017		0	78.5659	0.0288739	0.134745	12.5698	0.105871	0.981713	0.0192493	1.2512	3.45525	2.79115	0.0962464		100			EMPA-WDS
WDC06A-2660.000-DD16-019		0.0666578	79.3628	0.0133316	0.106652	12.3584	0.133316	1.14651	0	1.18651	2.55966	3.05293	0.0133316		100			EMPA-WDS
WDC06A-2660.000-DD16-022		0	78.7092	0.0491932	0.14758	12.6525	0.108225	1.12161	0.0787092	1.25935	3.47304	2.40063	0		100			EMPA-WDS
WDC06A-2660.000-DD16-024		0.0648719	78.376	0	0.129744	13.1582	0.16218	1.10282	0.010812	1.39475	3.21116	2.18402	0.205428		100			EMPA-WDS
WDC06A-2660.000-DD16-025		0.0461201	78.3581	0.10377	0.0691802	13.1558	0.12683	0.887813	0.0576502	1.08382	3.71267	2.39825	0		100			EMPA-WDS
WDC06A-2660.000-DD16-026		0.048048	79.9039	0.024024	0.168168	13.1051	0.156156	1.03303	0.0840841	1.36937	2.23423	1.87387	0		100			EMPA-WDS
WDC06A-2660.000-DD16-032		0.0313087	77.6247	0.0730536	0.135671	12.8053	0.198288	1.17929	0.0939261	1.30453	3.68399	2.86996	0		100			EMPA-WDS
WDC06A-2660.000-DD16-030		0.0101657	77.7676	0	0.121988	12.8088	0.152486	1.15889	0.0711599	1.18939	3.61899	2.98872	0.111823		100			EMPA-WDS
WDC06A-2660.000-DD16-034		0.0206398	78.3901	0.0722394	0.165119	12.58	0.154799	1.14551	0	1.22807	3.26109	2.98246	0		100			EMPA-WDS
WDC06A-2660.000-DD16-035		0.0807021	78.5332	0	0.151316	12.5794	0.141229	1.15001	0.0807021	1.28115	3.28861	2.70352	0.0100878		100			EMPA-WDS
WDC06A-2660.00-DD19-03		0.0204207	78.9667	0.0816827	0.285889	11.5989	0.0816827	1.38861	0.061262	1.42945	2.63427	3.18562	0.265469		100			EMPA-WDS
Mean		0.0321456	78.6303	0.0359313	0.144803	12.6248	0.129423	1.08256	0.0537915	1.25501	3.1901	2.74201	0.0791133
RICE 11697 (EMPA-WDS Mt. Melbourne glass)
RICE-11697-TL-36		0.047489	66.0928	0.0356168	0.344295	16.3837	0.0831058	1.95892	0.225573	5.20005	4.38086	4.71329	0.284934	0.26119	100	84.23	15	EMPA-WDS	Mt. Melbourne glass
RICE-11697-TL-26		0.0442919	66.5486	0.0442919	0.287897	15.5797	0.0996567	1.86026	0.221459	5.38146	4.58421	4.87211	0.254678	0.232532	100	90.31	15	EMPA-WDS
RICE-11697-TR-13		0.0705418	66.6902	0.0423251	0.395034	15.8014	0.126975	1.98928	0.183409	4.74041	4.68397	4.62754	0.268059	0.409142	100	70.88	15	EMPA-WDS
RICE-11697-TR-09		0.0432012	66.7135	0.0540015	0.35641	16.0925	0.216006	2.22486	0.216006	5.15174	3.6397	4.73053	0.324009	0.226806	100	92.59	15	EMPA-WDS
RICE-11697-TR-08		0.0330506	66.7842	0.253388	0.418641	16.1838	0.110169	1.90592	0.20932	5.67368	3.0076	4.88047	0.297455	0.231354	100	90.77	15	EMPA-WDS
RICE-11697-TL-28		0.0532822	66.9437	0.0213129	0.404945	15.9101	0.0959079	1.97144	0.181159	5.17903	4.23061	4.51833	0.277067	0.191816	100	93.84	10	EMPA-WDS
RICE-11697-BM-07		0.0426621	67.1182	0.0319966	0.373294	15.5183	0.106655	1.98379	0.213311	5.30077	4.31954	4.53285	0.245307	0.223976	100	93.76	10	EMPA-WDS
RICE-11697-TL-37		0.0594672	67.2455	0.0475737	0.356803	15.5685	0.130828	1.85538	0.178402	5.22122	4.1627	4.60276	0.285442	0.297336	100	84.08	10	EMPA-WDS
RICE-11697-TL-33		0.0336587	67.6203	0.134635	0.454392	15.2474	0.185123	2.15416	0.100976	5.20027	3.07977	4.67856	0.353416	0.790979	100	59.42	15	EMPA-WDS
RICE-11697-TL-34		0.0457875	67.9335		0.289988	15.0336	0.0915751	1.92308	0.228938	5.17399	3.55617	4.99084	0.198413	0.503663	100	65.52	10	EMPA-WDS
RICE-11697-TL-29		0.0424854	68.0404	0.0212427	0.403611	15.5709	0.0849708	2.01806	0.201806	5.55497	2.76155	4.83271	0.265534	0.201806	100	94.15	10	EMPA-WDS
RICE-11697-TR-11		0.0430015	68.1359	0.0215008	0.376263	16.5556	0.161256	1.95657	0.161256	5.11718	2.32208	4.76242	0.172006	0.204257	100	93.02	15	EMPA-WDS
RICE-11697-TL-30		0.0728181	68.3449	0.0104026	0.384895	15.9576	0.135234	2.0285	0.228857	4.98284	2.46541	4.99324	0.249662	0.166441	100	96.13	15	EMPA-WDS
RICE-11697-BM-02		0.110358	68.6741	0.0630616	0.37837	15.2924	0.141889	2.0495	0.17342	5.12376	2.41211	4.74539	0.236481	0.599086	100	63.43	10	EMPA-WDS
Mean		0.0530068	67.349	0.0601037	0.373203	15.764	0.126382	1.99141	0.194564	5.21438	3.54331	4.74864	0.265176	0.324313
TR17-08-512 (Mt. Melbourne cryptotephra)
TR17-08-512-v1		0.0993469	67.5378		0.404305	15.2679	0.16491	1.82453	0.106264	4.80193	4.74178	4.73176	0.129722	0.189571	99.9999			EMPA-WDS	Mt. Melbourne cryptotephra	Di Roberto et al., 2023
TR17-08-512-v2		0.0197986	67.0053		0.349276	14.979	0.165188	1.74988	0.0957933	5.12964	5.10964	5.06965	0.14309	0.183887	100			EMPA-WDS
TR17-08-512-v3		0.0517874	66.3683		0.293529	15.7373	0.146614	1.67932	0.157776	4.96757	5.52064	4.7564	0.143496	0.177083	99.9999			EMPA-WDS
TR17-08-512-v5		0.0634436	66.5958		0.419188	15.6608	0.235862	1.78122	0.11618	4.96341	5.03346	4.72324	0.211045	0.196335	99.9999			EMPA-WDS
TR17-08-512-v6		0.0279429	66.8511		0.412687	15.5149	0.164127	1.66447	0.0225964	5.29604	5.11446	4.59999	0.158074	0.173609	100			EMPA-WDS
TR17-08-512-v7		0.0437049	65.8587		0.392138	15.6634	0.173312	1.73815	0.124785	4.90299	5.8876	4.8427	0.160854	0.211491	99.9999			EMPA-WDS
TR17-08-512-v8		0.0826404	65.276		0.438791	15.5722	0.192463	1.74242	0.121671	4.93851	6.72076	4.59003	0.134913	0.189575	100			EMPA-WDS
TR17-08-512-v9		0.0595547	65.8911		0.397332	15.8211	0.208341	1.77461	0.136755	5.30377	5.28372	4.74232	0.195207	0.186083	99.9999			EMPA-WDS
TR17-08-512-v10		-	66.4917		0.446663	15.3914	0.133607	1.75931	0.0532819	4.81547	5.88111	4.69484	0.177338	0.155121	99.9999			EMPA-WDS
TR17-08-512-v11		0.0199303	66.857		0.332171	15.4007	0.161153	1.74138	0.114851	4.9725	5.36507	4.68059	0.175749	0.178869	99.9999			EMPA-WDS
TR17-08-512-v12		0.0355508	65.809		0.414826	15.5785	0.247558	1.7376	0.111845	5.26272	5.75204	4.78338	0.120334	0.146797	100			EMPA-WDS
TR17-08-512-v13		0.0597249	66.3811		0.536116	15.8965	0.187118	1.69924	0.112713	4.79609	5.38932	4.67543	0.0903917	0.176259	100			EMPA-WDS
TR17-08-512-v14		0.0157778	66.5761		0.405528	15.7278	0.0889745	1.77749	0.0935681	4.98297	5.14275	4.90309	0.111043	0.174953	100			EMPA-WDS
TR17-08-512-v15		0.0633714	66.4849		0.43499	15.087	0.191015	1.69191	0.104017	5.19586	5.49619	4.92555	0.133651	0.191416	99.9999			EMPA-WDS
TR17-08-512-v16		0.0829297	65.3246		0.29455	15.317	0.205426	1.58865	0.0793327	5.02574	6.98408	4.8359	0.0958187	0.166059	100			EMPA-WDS
TR17-08-512-v17		0.0715594	65.1171		0.360109	15.2968	0.164024	1.75883	0.141209	5.01519	6.86448	4.87448	0.131259	0.204929	100			EMPA-WDS
TR17-08-512-v18		0.0802519	66.2079		0.45618	15.7261	0.161011	1.79351	0.0907901	5.3704	5.04614	4.74216	0.161821	0.163645	99.9999			EMPA-WDS
TR17-08-512-v19		0.0157948	66.8979		0.355382	15.7748	0.158348	1.77941	0.093669	4.8484	5.17829	4.56849	0.142253	0.187438	100			EMPA-WDS
TR17-08-512-v20		0.0800335	67.0079		0.307907	15.4307	0.164109	1.66737	0.088522	4.98189	5.04252	4.85052	0.19877	0.179671	99.9999			EMPA-WDS
Mean		0.0540636	66.3442		0.392193	15.5181	0.174377	1.73417	0.103454	5.03006	5.55548	4.76792	0.148149	0.180673
TR17-08-518 (Mt. Melbourne cryptotephra)
TR17-08-518-v1		-	69.0147		0.343698	14.8813	0.0807261	1.06911	0.00835801	3.99554	5.19827	5.07596	0.102131	0.230049	99.9999			EMPA-WDS	Mt. Melbourne cryptotephra	Di Roberto et al., 2023
TR17-08-518-v2		0.0240215	66.6445		0.406852	15.7755	0.167949	1.72591	0.102848	4.91532	5.16765	4.75384	0.155736	0.159874	100			EMPA-WDS
TR17-08-518-v3		0.051332	66.8014		0.398496	15.5392	0.210511	1.68449	0.0771476	5.12324	5.11327	4.65477	0.197155	0.149112	100			EMPA-WDS
TR17-08-518-v4		0.0717632	67.0192		0.379521	15.5286	0.157799	1.84936	0.118801	5.12594	4.77416	4.63345	0.136792	0.204535	99.9999			EMPA-WDS
TR17-08-518-v5		-	69.7708		0.1481	14.3952	0.0681825	0.920161	0.12807	3.72273	5.23002	5.16933	0.14547	0.301864	99.9999			EMPA-WDS
TR17-08-518-v6		0.0199955	66.5506		0.345881	15.5621	0.120882	1.74708	0.152188	5.22104	5.42302	4.56462	0.12684	0.165619	99.9999			EMPA-WDS
TR17-08-518-v7		0.0161002	66.388		0.42686	15.764	0.101595	1.71192	0.0954805	5.0033	5.31919	4.87083	0.164263	0.138381	99.9999			EMPA-WDS
TR17-08-518-v8		-	66.6722		0.384023	15.496	0.120379	1.70386	0.141753	4.8696	5.34345	4.93009	0.157783	0.18077	99.9999			EMPA-WDS
TR17-08-518-v9		0.0480213	66.4211		0.487593	15.7004	0.178943	1.69844	0.150332	5.05488	5.06499	4.85268	0.136077	0.206441	99.9999			EMPA-WDS
TR17-08-518-v10		0.108732	66.3265		0.386761	15.7306	0.221427	1.85962	0.0766205	5.25369	5.10126	4.60333	0.150802	0.180576	99.9999			EMPA-WDS
TR17-08-518-v11		0.0643241	66.3736		0.392844	15.7868	0.256789	1.67405	0.119923	4.80909	5.5193	4.6772	0.109067	0.217018	100			EMPA-WDS
TR17-08-518-v12		0.0598609	66.4416		0.42205	15.4187	0.166683	1.86436	0.133427	5.09926	5.1295	4.92795	0.170614	0.165978	100			EMPA-WDS
TR17-08-518-v13		-	66.902		0.352791	15.7564	0.165177	1.6728	0.08364	5.05847	4.91823	4.72791	0.170085	0.192522	100			EMPA-WDS
TR17-08-518-v14		0.0397968	66.539		0.427213	15.4162	0.145218	1.76875	0.0716543	5.0952	5.30624	4.86405	0.162705	0.163911	100			EMPA-WDS
TR17-08-518-v15		0.032035	66.3741		0.394425	15.8053	0.143198	1.66744	0.0823613	5.04274	5.3358	4.76988	0.129959	0.222628	99.9999			EMPA-WDS
TR17-08-518-v16		0.0915073	65.4529		0.500374	15.9886	0.300466	2.14187	0.0941218	5.58094	5.07815	4.48486	0.139172	0.147015	100			EMPA-WDS
TR17-08-518-v17		0.012041	66.2661		0.394622	15.6635	0.179502	1.82133	0.138016	5.35269	5.09973	4.68487	0.172925	0.214614	99.9999			EMPA-WDS
TR17-08-518-v18		0.0481325	66.6255		0.520743	15.5848	0.212492	1.73277	0.115619	5.13751	4.98551	4.72205	0.142067	0.172669	99.9999			EMPA-WDS
TR17-08-518-v19		0.02408	66.483		0.500621	15.5812	0.190009	1.75035	0.10927	5.05882	5.30164	4.65411	0.158139	0.188694	99.9999			EMPA-WDS
TR17-08-518-v20		0.0121036	66.2139		0.564293	15.7042	0.185724	1.74943	0.0890989	5.29915	5.14658	4.69905	0.156635	0.179825	100			EMPA-WDS
Mean		0.0452404	66.764		0.408888	15.5539	0.168683	1.69066	0.104437	4.99096	5.1778	4.76604	0.149221	0.189105
TR17-08-524 (Mt. Melbourne cryptotephra)
TR17-08-524-v1		-	66.7317		0.345536	15.5701	0.155501	1.59693	0.113981	4.9904	4.93052	5.1501	0.216384	0.199017	100			EMPA-WDS	Mt. Melbourne cryptotephra	Di Roberto et al., 2023
TR17-08-524-v2		0.0917276	66.1627		0.485522	15.7377	0.227456	1.6815	0.112772	5.02438	5.39693	4.76259	0.138749	0.178018	100			EMPA-WDS
TR17-08-524-v3		-	66.6991		0.503607	15.4145	0.130546	1.79752	0.0920853	4.89046	5.4729	4.72979	0.115182	0.154245	99.9999			EMPA-WDS
TR17-08-524-v4		0.0200617	66.5179		0.369825	15.7353	0.147525	1.63128	0.0970664	4.73173	5.64363	4.81279	0.121688	0.171133	99.9999			EMPA-WDS
TR17-08-524-v5		-	66.4068		0.482757	15.7828	0.169217	1.69318	0.117011	5.03922	5.25087	4.72679	0.156115	0.175063	99.9999			EMPA-WDS
TR17-08-524-v6		0.0161019	66.4867		0.375134	15.837	0.171108	1.69172	0.0830574	4.86115	5.56434	4.62676	0.112306	0.174573	99.9999			EMPA-WDS
TR17-08-524-v7		0.131812	66.7832		0.377786	15.6016	0.178203	1.65395	0.0924799	4.85091	5.1938	4.83074	0.12213	0.183346	99.9999			EMPA-WDS
TR17-08-524-v8		0.0791868	66.7489		0.503916	15.2974	0.160173	1.70971	0.115981	5.48908	4.8092	4.74921	0.147775	0.189568	100			EMPA-WDS
TR17-08-524-v9		0.0395683	66.6766		0.351918	15.5475	0.141587	1.6187	0.128197	5.04596	5.21582	4.87609	0.178057	0.179956	100			EMPA-WDS
TR17-08-524-v10		0.0438857	66.444		0.323443	15.8695	0.162428	1.6949	0.0760686	4.8123	5.30664	4.9838	0.101391	0.181697	100			EMPA-WDS
TR17-08-524-v11		0.103306	66.6319		0.503378	15.4708	0.180309	1.79706	0.112442	4.99965	5.16028	4.7587	0.080416	0.201793	100			EMPA-WDS
TR17-08-524-v12		0.0992106	66.5943		0.368411	15.7576	0.198221	1.74194	0.128443	4.99557	5.26587	4.56509	0.138054	0.147364	100			EMPA-WDS
TR17-08-524-v13		0.0912311	67.0864		0.387757	15.4021	0.174351	1.75252	0.110158	4.90705	5.05727	4.72679	0.120673	0.183664	100			EMPA-WDS
TR17-08-524-v14		0.0673226	66.1022		0.390331	15.9053	0.175859	1.88063	0.124342	5.13172	5.14173	4.78161	0.132344	0.166456	99.9999			EMPA-WDS
TR17-08-524-v15		0.0518111	66.7709		0.367205	15.4125	0.163683	1.82093	0.118914	4.90948	5.39238	4.72839	0.113984	0.149699	99.9999			EMPA-WDS
TR17-08-524-v16		0.0158939	66.7545		0.315967	15.2803	0.167792	1.80064	0.139323	5.0599	5.32145	4.80842	0.123128	0.212657	100			EMPA-WDS
TR17-08-524-v17		0.0397924	66.5317		0.267895	15.6456	0.171228	1.89918	0.106415	5.05444	5.16497	4.84342	0.114453	0.160777	99.9999			EMPA-WDS
TR17-08-524-v18		0.181497	64.0941		0.515274	15.5583	0.315668	2.8215	0.123966	7.09377	4.86259	4.1422	0.129969	0.161086	99.9999			EMPA-WDS
TR17-08-524-v19		-	68.5912		0.340259	15.1648	0.0893104	1.22018	0.0407591	3.66632	5.07491	5.41457	0.146753	0.250948	100			EMPA-WDS
TR17-08-524-v20		0.04384	66.5745		0.389231	15.8568	0.182901	1.5887	0.0737035	4.94709	5.10797	4.90687	0.153641	0.174656	99.9999			EMPA-WDS
Mean		0.0697655	66.5695		0.398258	15.5924	0.173153	1.75463	0.105358	5.02503	5.2167	4.79624	0.13316	0.179786
SPC14 (EMPA-WDS Mt. Berlin glass)
SPC14-176.54-176.64-03		0.0955921	61.6782	0.0637281	0.435475	14.8699	0.0531067	1.11524	0.424854	8.44397	7.22252	4.75836	0.297398	0.55231	100	94.15	10	EMPA-WDS	Mt. Berlin glass
SPC14-176.54-176.64-09		0.0509217	60.7801	0.0814747	0.427742	14.6654	0.0509217	1.11009	0.509217	8.81964	8.13728	4.60332	0.336083	0.427742	100	98.19	10	EMPA-WDS
SPC14-176.54-176.64-11		0.0584659	62.3597	0.0818522	0.5145	14.5463	0.0584659	1.13424	0.444341	8.69972	5.62442	4.93452	0.420954		100	85.52	10	EMPA-WDS
SPC14-176.54-176.64-14		0.0536049	60.922	0.0268025	0.482444	14.5001	0.0938086	1.0989	0.482444	8.46958	7.29027	4.61002	0.402037		100	74.62	10	EMPA-WDS
SPC14-176.54-176.64-22		0.0507511	61.3683	0.0609013	0.487211	14.8193	0.0710516	1.46163	0.44661	8.85099	7.13561	4.6082	0.334957	0.314657	100	98.52	10	EMPA-WDS
SPC14-176.54-176.64-30		0.070118	60.2664	0.0818044	0.455767	14.2223	0.0467454	1.19201	0.47914	9.16209	7.4442	4.67454	0.409022		100	85.57	10	EMPA-WDS
SPC14-176.54-176.64-35		0.0896631	60.4586	0.0896631	0.52517	14.3461	0.0384271	1.03753	0.448316	8.33867	7.51889	4.70091	0.473934		100	78.07	10	EMPA-WDS
SPC14-176.54-176.64-39		0.0405433	61.1089	0.111494	0.445976	14.7679	0.0304075	1.11494	0.445976	8.69653	7.94648	4.59153	0.354754	0.344618	100	98.66	10	EMPA-WDS
SPC14-176.54-176.64-41		0.020734	60.8646	0.0622019	0.445781	14.4101	0.031101	1.1611	0.425047	8.42836	8.65644	4.84139	0.425047	0.228074	100	96.46	20	EMPA-WDS
SPC14-176.54-176.64-43		0.0351927	62.3262	0.0879817	0.466303	15.0185	0.0263945	1.15256	0.483899	8.80697	5.7804	4.86539	0.351927	0.589477	100	113.66	10	EMPA-WDS
SPC14-176.54-176.64-44		0.0411946	60.2369	0.0720906	0.46344	14.3357	0.030896	1.04016	0.484037	8.55819	9.17611	4.86097	0.370752	0.319258	100	97.1	20	EMPA-WDS
SPC14-176.54-176.64-46		0.0829016	61.3161	0.0725389	0.497409	14.4249	0.0414508	1.59585	0.528497	9.11917	6.98446	4.56995	0.341969	0.414508	100	96.5	10	EMPA-WDS
Mean		0.0574736	61.1405	0.0743778	0.470601	14.5772	0.0477314	1.18452	0.466865	8.69949	7.40976	4.71826	0.376569	0.398831
Rhyolite glass in Antarctic ice cores (this study)
WDC06A-431.65-431.35-24		0.0496463	76.4428	0.0496463	0.210997	12.5481	0.0992925	0.322701	0.111704	2.48231	2.8919	3.63659	0.484051	0.657813	99.9876			EMPA-WDS
SPC14-176.54-176.64-19		0.0924214	71.5804	0.0924214	0.496765	17.1442	0.496765	1.75601	0.103974	2.34519	1.14372	4.19362	0.196396	0.358133	100			EMPA-WDS
SPC14-176.64-176.77-15		0.0641026	77.4573	0.042735	0.192308	12.4145	0.491453	1.30342	0	1.73077	3.67521	2.47863	0.149573		100			EMPA-WDS
SDMA-182.61-182.36-11		0.0350631	78.0739	0.0116877	0.0935016	12.4825	0.245442	0.280505	0.140252	1.36746	2.6648	3.58813	0.45582	0.537634	99.9766			EMPA-WDS
Trachyte glass in Antarctic ice cores
85-1			65.9175		0.517287	15.1873	0.188692	1.75181	0.165548	5.91971	5.40107	4.95113			100			EMPA-WDS	Dated 0.68± 0.09 ka B.P. (AICC2012 age). This is the most recent tephra studied in this core	Narcisi et al. 2012	Northern Victoria Land
85-2			65.985		0.493827	15.4027	0.22147	1.84472	0.174344	5.31419	5.89672	4.667			100			EMPA-WDS
85-3			65.5719		0.509935	15.7491	0.209097	1.92606	0.188891	5.6046	5.43295	4.8075			100			EMPA-WDS
85-4			65.7626		0.512618	15.6338	0.2715	1.83994	0.273938	5.35653	5.46292	4.88618			100			EMPA-WDS
85-5			65.7358		0.502628	16.036	0.244966	1.8732	0.155491	5.3465	5.12297	4.98251			100			EMPA-WDS
85-6			65.2942		0.467141	16.1138	0.21723	1.8654	0.195476	5.49162	5.6013	4.75383			100			EMPA-WDS
85-7			64.9558		0.525541	16.8717	0.193997	1.88749	0.154243	5.43658	5.23434	4.7403			100			EMPA-WDS
85-8			65.9084		0.457747	15.6538	0.180762	1.81798	0.131685	5.6472	5.24788	4.95454			100			EMPA-WDS
779-1			62.315		0.470672	18.1186	0.259811	1.17928	0.187557	4.83363	7.18393	5.45156			100			EMPA-WDS	Dated 15.36 ± 0.38 ka B.P. (AICC2012 age). Equates to tephra SDMA9053 (15.3 ka) in the Siple Dome ice core
779-2			62.5133		0.466041	18.2314	0.328761	1.21242	0.168281	4.92403	7.09182	5.06394			100			EMPA-WDS
779-3			62.2181		0.471996	18.3547	0.301655	1.0097	0.189803	4.88089	7.149	5.42414			100			EMPA-WDS
779-4			62.5794		0.455645	17.891	0.276382	1.17588	0.169111	4.84637	7.11167	5.49461			100			EMPA-WDS
779-5			61.8062		0.479072	17.9743	0.236515	1.23915	0.166915	5.08433	7.87104	5.14247			100			EMPA-WDS
779-6			61.6769		0.454761	17.586	0.308195	1.17609	0.154708	4.9185	8.32737	5.39748			100			EMPA-WDS
779-7			63.2646		0.457861	17.8273	0.200925	1.18242	0.19188	4.98735	6.77306	5.11458			100			EMPA-WDS
779-8			61.6532		0.465836	18.3436	0.290956	1.21168	0.194209	4.86126	7.26346	5.71582			100			EMPA-WDS
779-9			62.9279		0.485684	18.3187	0.276653	1.19736	0.183853	4.96269	6.47924	5.16792			100			EMPA-WDS
779-10			62.167		0.474192	18.3495	0.232453	1.21172	0.223066	4.71356	7.47261	5.15595			100			EMPA-WDS
779-11			63.2177		0.442029	17.7875	0.28119	1.18762	0.185638	4.86991	7.03663	4.99178			100			EMPA-WDS
779-12			62.6043		0.470783	18.0766	0.320614	1.22091	0.188251	4.99067	6.86042	5.26754			100			EMPA-WDS
779-13			61.3344		0.452554	17.8584	0.280881	1.21681	0.171264	4.98299	8.3454	5.35726			100			EMPA-WDS
779-14			62.6486		0.457028	17.8373	0.284148	1.11612	0.157477	4.77681	7.41703	5.30548			100			EMPA-WDS
779-15			62.3425		0.490589	17.9238	0.278588	1.24234	0.217498	4.93701	7.48859	5.0791			100			EMPA-WDS
779-16			63.0109		0.467207	18.2353	0.294766	1.24094	0.128257	4.90546	6.70362	5.01357			100			EMPA-WDS
779-17			62.6038		0.48032	17.3933	0.254611	1.26274	0.182814	4.97498	7.49495	5.35246			100			EMPA-WDS
779-18			62.4397		0.466645	18.3598	0.310825	1.10121	0.15348	4.8478	7.35291	4.96761			100			EMPA-WDS
783-1			59.0621		1.06811	17.9176	1.22034	3.17412	0.246542	7.64037	5.58974	4.08108			100			EMPA-WDS	Dated 15.54 ± 0.38 ka B.P. (AICC2012 age). Correlative to the Frontier Mountain ZE-ZF tephra pair
783-2			58.4324		0.966795	17.676	1.09979	2.50689	0.214108	7.71917	7.1839	4.20095			100			EMPA-WDS
783-3			60.3324		0.798052	17.7966	0.674765	1.60052	0.221073	7.11429	6.67074	4.79162			100			EMPA-WDS
783-4			58.3971		1.03338	17.4301	1.27812	3.0864	0.253039	7.19255	6.59	4.73936			100			EMPA-WDS
783-5			59.4726		0.867085	17.1999	1.02957	1.97466	0.296775	8.03102	5.93975	5.18866			100			EMPA-WDS
783-6			61.6756		0.934018	17.9625	0.396828	1.98811	0.124359	5.02156	6.78827	5.10871			100			EMPA-WDS
783-7			58.8449		0.939568	16.9772	1.13092	1.54954	0.341223	8.38866	6.73564	5.09237			100			EMPA-WDS
783-8			60.6767		0.641114	18.5072	0.691795	3.78425	0.193703	5.24649	6.33856	3.92027			100			EMPA-WDS
783-9			60.8073		0.843828	17.7184	0.844937	2.51868	0.219502	6.22249	6.88664	3.93823			100			EMPA-WDS
783-10			61.6025		0.679206	17.6945	0.754258	2.13432	0.19481	5.19464	6.41923	5.32653			100			EMPA-WDS
G62			65.65	0.03	0.27	15.2	0.15	1.15	0.01	4.97	5.56	4.9			97.89			EMPA-WDS		Del Carlo et al., 2015
G03			65.37	0.05	0.27	15.16	0.15	1.16	0.01	4.8	5.61	4.84			97.42			EMPA-WDS
Byrd Core Mt Takahe #10 1653m			64.04		0.42	15.59	0.08	0.8	0.21	5.37	6.35	5.25			98.11			EMPA-WDS		Palais et al., 1988
WDC06A-1589.187-average		0.171425	59.8898	0.123595	0.840671	14.6354	0.761099	1.83049	0.334117	8.6867	7.3895	4.94227	0.243238	0.123724	99.9721			EMPA-WDS		Iverson, 2017
TD210			68.7		0.4	13.2	0.2	1.3	0.2	5.3	6.1	4.8			100.2			EMPA-WDS
References
Barker, S. J., Wilson, C. J. N., Allan, A. S. R. & Schipper, C. I. Fine-scale temporal recovery, reconstruction and evolution of a post-supereruption magmatic system. Contrib. Mineral. Petrol. 170, 5 (2015).
Del Carlo, P. et al. Late Pleistocene-Holocene volcanic activity in northern Victoria Land recorded in Ross Sea (Antarctica) marine sediments. Bull. Volcanol. 77, 36 (2015).
Di Roberto, A. et al. Cryptotephras in the marine sediment record of the Edisto Inlet, Ross Sea: Implications for the volcanology and tephrochronology of northern Victoria Land, Antarctica. Quat. Sci. Adv. 10, 100079 (2023).
Dunbar, N. W. et al. New Zealand supereruption provides time marker for the Last Glacial Maximum in Antarctica. Sci. Rep. 7, 12238 (2017).
Iverson, N. A. Characterization and Correlation of Englacial Tephra from Blue Ice Areas and Ice Cores, Antarctica. PhD thesis, New Mexico Institute of Mining and Technology, Socorro, New Mexico, USA (2017).
Lowe, D. J., Newnham, R. M. & Ward, C. M. Stratigraphy and chronology of a 15 ka sequence of multi-sourced silicic tephras in a montane peat bog, eastern North Island, New Zealand. N. Z. J. Geol. Geophys. 42, 565-579 (1999).
Lowe, D. J., Shane, P. A. R., Alloway, B. V. & Newnham, R. M. Fingerprints and age models for widespread New Zealand tephra marker beds erupted since 30,000 years ago: a framework for NZ-INTIMATE. Quat. Sci. Rev. 27, 95-126 (2008).
Manighetti, B., Palmer, A., Eden, D. & Elliot, M. An occurrence of Tuhua Tephra in deep-sea sediments from offshore eastern North Island, New Zealand. N. Z. J. Geol. Geophys. 46, 581-590 (2003).
Mayr, C. et al. Historical eruptions of Lautaro Volcano and their impacts on lacustrine ecosystems in southern Argentina. J. Paleolimnol. 62, 205-221 (2019).
Narcisi, B., Petit, J. R., Delmonte, B., Scarchilli, C. & Stenni, B. A 16,000-yr tephra framework for the Antarctic ice sheet: a contribution from the new Talos Dome core. Quat. Sci. Rev. 49, 52-63 (2012).
Palais, J. M., Kyle, P. R., McIntosh, W. C. & Seward, D. Magmatic and phreatomagmatic volcanic activity at Mt Takahe, West Antarctica, based on tephra layers in the Byrd Ice Core and field observations at Mt Takahe. J. Volcanol. Geotherm. Res. 25, 295-317 (1988).
Pedrazzi, D. et al. The Ilopango Tierra Blanca Joven (TBJ) eruption, El Salvador: volcano-stratigraphy and physical characterization of the major Holocene event of Central America. J. Volcanol. Geotherm. Res. 377, 81-102 (2019).
Smith, R. E. et al. Refining the Late Quaternary tephrochronology for southern South America using the Laguna Potrok Aike sedimentary record. Quat. Sci. Rev. 218, 137-156 (2019).
Smith, V. C., Shane, P. & Nairn, I. A. Trends in rhyolite geochemistry, mineralogy, and magma storage during the last 50 kyr at Okataina and Taupo volcanic centres, Taupo Volcanic Zone, New Zealand. J. Volcanol. Geotherm. Res. 148, 372‑406 (2005).
Smith, V. C. et al. The magnitude and impact of the 431 CE Tierra Blanca Joven eruption of Ilopango, El Salvador. Proc. Natl Acad. Sci. USA 117, 26061-26068 (2020).
Stokes, S. & Lowe, D. J. Discriminant function analysis of late Quaternary tephras from five volcanoes in New Zealand using glass shard major element chemistry. Quat. Res. 30, 270-283 (1988).
